# Supplementary material for: Variants in the CxxC domain of the epigenetic regulator KDM2B support its role in developmental eye anomalies
Source: Eur J Hum Genet. 2026 Apr 7;34(6):874–9. doi: 10.1038/s41431-026-02090-1 (PMC13247248; doi:10.1038/s41431-026-02090-1)
Supplement: Supplementary file 1 — Supplementary Table [file 41431_2026_2090_MOESM1_ESM.xlsx]

## Sheet: Sheet1
Study	Individual	KDM2B-CxxC variant	Inheritance	Ocular findings	Cardiovascular findings	Renal findings
This study	Case 1	p.(Arg614Pro)	not maternal	BL: congenital glaucoma (buphthalmos), elevated intraocular pressure, corneal haze (R>L), iris hypoplasia with corectopia, myopia (R>L); L: posterior embryotoxon, anterior capsule cataract, small chorioretinal coloboma; R: exotropia	Echocardiogram: normal	Single R kidney
	Case 2	p.(Cys627Ser)	de novo	BL: hypoplastic optic tracts, no demonstrable optic nerves and chiasm; L: anophthalmia (small vesicular remnant); R: microphthalmia, disorganised anterior segment, small iris coloboma/corectopia	Isolated ostium secundum ASD (surgically repaired at 3 years 4 months)	Renal USS: normal
Gomes et al. 2025	Case 1	p.(Arg614Pro)	de novo	BL myopic astigmatism with suspected amblyopia	Large secundum ASD, severe R atrial and ventricular dilation	Single kidney
	Case 2	p.(Cys613Phe)	de novo	BL myopic astigmatism with suspected amblyopia	Age 18-months: mild L atrial and ventricular dilation
	Case 3	p.(Cys619Ser)	not maternal	BL: myopic astigmatism; L: intermittent exotropia	Fenestrated ASD, membranous VSD (spontaneously closed); echocardiogram: normal biventricular function, normal L ventricular size, mild R ventricular dilation	Renal USS: normal
van Oirsouw et al. 2025	Case 1	p.(Arg610Gln)	de novo		Secundum ASD, atrial septal aneurysm, small apical muscular VSD, borderline decreased ventricular function, mild peripheral pulmonary stenosis
	Case 2	p.(Cys613Tyr)	de novo	Aplasia of nasolacrimal duct, myopia
	Case 3	p.(Arg614Leu)	de novo		Heart murmur, innocent (no follow up)
	Case 4	p.(Cys616Trp)	de novo	Strabismus, myopia and astigmatism	Normal cardiac ultrasound
	Case 6	p.(Lys635del)	de novo	Intermittent exotropia with hypertropia and myopic astigmatism	Age 2 days: small PDA and aneurysmal atrial septum with PFO	Renal USS: normal
	Case 7	p.(Gly638Asp)	de novo	Macrocornea	Bicuspid aortic valve, VSD, ASD, PFO and PDA	Renal cysts, asymetric kidneys
	Case 8	p.(Gly638Asp)	de novo		VSD and ASD (surgically repaired)	Single kidney
	Case 9	p.(Cys646Tyr)	de novo		ASD
	Case 10	p.(Arg649Pro)	de novo	R: Duane anomaly	Large secundum ASD (surgically repaired)
van Jaarsveld et al. 2023	Case 1	p.(Gly638Ser)	de novo		Two small VSDs, PDA and PFO/ASD type 2. VSD closed spontaneously, ASD surgically repaired, fetal tachycardia (atrial flutter)	Renal USS: normal
	Case 7	p.(Asp632Tyr)	de novo	Myopia	Mild pulmonary stenosis, ASD (surgically repaired)	No kidney anomalies
	Case 8	p.(Cys627Tyr)	de novo	Normal eye exam	Mild mitral regurgitation, small PDA, moderate ASD and pulmonic stenosis	Single kidney with cortical cysts and calcifications. Normal function at age 6.5 years (grade 1 CKD with cystic dysplasia)
	Case 13	p.(Lys635del)	de novo		Pulmonary stenosis, ASD (x2), PDA and PFO at birth
	Case 18	p.(Cys616Tyr)	de novo	Coloboma		Single kidney
	Case 20	p.(Gly638Asp)	de novo		Low grade mitral insufficiency	Renal USS: normal
	Case 22	p.(Cys616Arg)	de novo	L: anophthalmia	PFO	Single R kidney
	Case 23	p.(Cys630Ser)	de novo	Congenital obstruction of nasolacrimal duct, squint	ASD (surgically repaired)	Single R kidney, R vesicoureteral reflux
	Case 31	p.(Cys616Tyr)	de novo	Congenital obstruction of nasolacrimal duct	ASD with R ventricular dilatation	Renal USS: normal
Supplementary Table:	Ocular, cardiac and renal findings reported in the KDM2B-CxxC cases described to date. Structural eye anomalies due to eye morphogenesis defects are listed in bold. Abbreviations: ASD: atrial septal defect, BL: bilateral, CKD: chronic kidney disease, L: left, PDA: patent ductus arteriosus, PFO: patent foramen ovale, R: right, USS: ultrasound scan, VSD: ventricular septal defect.
